# Supplementary material for: Noise levels in general pediatric facilities: A health risk for the staff?
Source: PLoS One. 2019 Mar 13;14(3):e0213722. doi: 10.1371/journal.pone.0213722 (PMC6415854; doi:10.1371/journal.pone.0213722)
Supplement: S1 File — (XLSX) [file pone.0213722.s001.xlsx]

## Sheet: Waiting rooms
Institution 01
Intervall No.	Persons present at t=00:02:30			Laeq [dB]	Lcpeak [dB]	Event (Lcpeak)	Log (Laeq)
	Adults	Children	Total
1	14	13	27	65.6	102.3		1.81539e+07
2	9	9	18	65.9	98.3		1.94523e+07
3	8	7	15	63.2	93.7		1.04465e+07
4	7	8	15	68.7	97.8		3.70655e+07
5	6	6	12	64.7	95.8		1.4756e+07
6	4	3	7	62.7	96.8		9.31044e+06
7	7	9	16	65	106.2	throwing down toy	1.58114e+07
8	6	6	12	66.9	101.5		2.44889e+07
9	6	6	12	65	95.8		1.58114e+07
10	7	6	13	66.3	111.4	throwing down toy	2.1329e+07
11	6	6	12	66.6	102.6		2.28544e+07
12	7	9	16	69.1	102.3		4.06415e+07
13	7	7	14	61.5	97		7.06269e+06
14	4	4	8	66	112.2	throwing down toy	1.99054e+07
15	6	7	13	64	102		1.25594e+07
16	9	8	17	61.2	94.2		6.59128e+06
17	7	5	12	59.8	99.1		4.77496e+06
18	7	6	13	62.5	98.1		8.8914e+06
			Laeq =	65.3699
			max =	69.1	112.2
Institution 02
Intervall No.	Persons present at t=00:02:30			Laeq [dB]	Lcpeak [dB]	Event (Lcpeak)	Log (Laeq)
	Adults	Children	Total
1	5	5	10	67.7	[127,3]	clicking of clipboard	2.94422e+07
2	4	4	8	61.6	97.1		7.2272e+06
3	4	2	6	59.8	94.5		4.77496e+06
4	3	3	6	64.8	99.2		1.50998e+07
5	3	2	5	61.1	93.2		6.44125e+06
6	3	3	6	69.3	104.1	throwing down toy	4.25569e+07
7	4	1	5	63.4	100.3		1.09388e+07
8	4	4	8	65.4	106.3	throwing down toy	1.73368e+07
9	3	2	5	58.5	95.1		3.53973e+06
10	2	1	3	58.1	93.8		3.22827e+06
11	4	3	7	58.1	103.6		3.22827e+06
12	3	2	5	67	105.6		2.50594e+07
13	3	2	5	74.4	107.6	head of baby hitting ground	1.37711e+08
14	3	2	5	66.2	100		2.08435e+07
15	6	4	10	66.9	106.1	knocking at chair	2.44889e+07
16	5	4	9	67.3	106.2	learn-to-walk toy car hitting chair	2.68516e+07
17	4	4	8	61.4	103.2	closing drawer	6.90192e+06
18	2	2	4	67.6	109.1	toy falling down	2.8772e+07
			Laeq =	66.6322
			max =	74.4	109.1
Institution 03
Intervall No.	Persons present at t=00:02:30			Laeq [dB]	Lcpeak [dB]	Event (Lcpeak)	Log (Laeq)
	Adults	Children	Total
1	1	1	2	62.2	94.9		8.29793e+06
2	1	1	2	62.7	98		9.31044e+06
3	1	2	3	61.6	104.2		7.2272e+06
4	1	2	3	59.5	97.7		4.45625e+06
5	0	0	0	57.3	90.1	open window (traffic)	2.68516e+06
6	0	0	0	56.2	93.6	open window (traffic)	2.08435e+06
7	Measurement stopped due to absence of patients
8
9
10
11
12
13
14
15
16
17
18
			Laeq =	60.5514
			max =	62.7	104.2
Institution 04
Intervall No.	Persons present at t=00:02:30			Laeq [dB]	Lcpeak [dB]	Event (Lcpeak)	Log (Laeq)
	Adults	Children	Total
1	1	0	1	65.8	96.6		1.90095e+07
2	0	0	0	58.6	108.1	slamming door	3.62218e+06
3	0	3	3	56.9	106		2.44889e+06
4	1	2	3	57.9	98.7		3.08298e+06
5	0	2	2	62.8	96.1		9.5273e+06
6	2	1	3	68.4	99		3.45915e+07
7	1	0	1	65.1	101.6		1.61797e+07
8	1	0	1	58	93.9		3.15479e+06
9	1	0	1	64.1	94.3		1.2852e+07
10	0	0	0	59	94.1		3.97164e+06
11	0	0	0	59.4	97.3		4.35482e+06
12	Measurement stopped due to absence of patients
13
14
15
16
17
18
			Laeq =	63.1193
			max =	68.4	108.1
Institution 05
Intervall No.	Persons present at t=00:02:30			Laeq [dB]	Lcpeak [dB]	Event (Lcpeak)	Log (Laeq)
	Adults	Children	Total
1	2	3	5	66.3	110.1	toy falling down	2.1329e+07
2	2	3	5	65.2	99.6		1.65566e+07
3	3	3	6	68.2	109.1	toy falling down	3.30347e+07
4	2	3	5	65.5	97.5		1.77407e+07
5	1	2	3	59.5	103.2	toy falling down	4.45625e+06
6	3	3	6	57	106.5	toy falling down	2.50594e+06
7	2	3	5	59.4	94.4		4.35482e+06
8	3	3	6	59.1	100.1		4.06415e+06
9	2	1	3	54.2	92.3		1.31513e+06
10	0	0	0	56.7	90.9		2.33868e+06
11	1	1	2	63.8	99.3		1.19942e+07
12	0	0	0	58.2	97.3		3.30347e+06
13	0	0	0	49.6	96.6		456005
14	Measurement stopped due to absence of patients
15
16
17
18
			Laeq =	62.7858
			max =	68.2	110.1
Institution 06
Intervall No.	Persons present at t=00:02:30			Laeq [dB]	Lcpeak [dB]	Event (Lcpeak)	Log (Laeq)
	Adults	Children	Total
1	4	3	7	59.9	97.6		4.88619e+06
2	3	3	6	60.2	108.1		5.23564e+06
3	4	3	7	61.4	91		6.90192e+06
4	8	7	15	75	101.7		1.58114e+08
5	4	7	11	72.8	101.5		9.5273e+07
6	4	4	8	61.9	93.3		7.74408e+06
7	4	7	11	62.4	96.1		8.689e+06
8	3	4	7	60.8	102.6		6.01132e+06
9	4	5	9	61	95.1		6.29463e+06
10	3	3	6	56.7	94.7		2.33868e+06
11	3	3	6	58.6	92.1		3.62218e+06
12	2	2	4	56.4	93.3		2.18258e+06
13	1	1	2	56.2	90.5		2.08435e+06
14	2	3	5	58.9	103.6		3.88124e+06
15	0	0	0	60	95.9		5000000
16	0	0	0	55.3	90.8		1.69422e+06
17	Measurement stopped due to absence of patients
18
			Laeq =	65.5084
			max =	75	108.1
Institution 07
Intervall No.	Persons present at t=00:02:30			Laeq [dB]	Lcpeak [dB]	Event (Lcpeak)	Log (Laeq)
	Adults	Children	Total
1	5	3	8	58.1	102		3.22827e+06
2	4	5	9	62.6	96.8		9.0985e+06
3	3	4	7	62.7	101.2		9.31044e+06
4	5	6	11	64.1	105	toy falling down	1.2852e+07
5	5	6	11	65.2	106.1	toy falling down	1.65566e+07
6	7	6	13	64.3	105.6	slamming door	1.34577e+07
7	10	10	20	65.1	102.7		1.61797e+07
8	9	8	17	65.2	106.4	slamming door	1.65566e+07
9	8	9	17	58.5	101.2		3.53973e+06
10	8	10	18	65.1	103.3		1.61797e+07
11	8	9	17	66.2	104.7	slamming door	2.08435e+07
12	4	6	10	75.3	103.5		1.69422e+08
13	3	3	6	72.1	107.5	slamming door	8.10905e+07
14	8	9	17	64.2	107.3	slamming door	1.31513e+07
15	7	6	13	64.9	104.6	slamming door	1.54515e+07
16	7	6	13	67.9	104.4	slamming door	3.08298e+07
17	7	4	11	64.9	105.2	slamming door	1.54515e+07
18	9	7	16	62.4	102.8	slamming door	8.689e+06
			Laeq =	66.9679
			max =	75.3	107.5
Institution 08
Intervall No.	Persons present at t=00:02:30			Laeq [dB]	Lcpeak [dB]	Event (Lcpeak)	Log (Laeq)
	Adults	Children	Total
1	1	1	2	63.7	92.9		1.17211e+07
2	1	1	2	61.4	97.3		6.90192e+06
3	1	1	2	56.5	91		2.23342e+06
4	1	1	2	59	98.5		3.97164e+06
5	1	1	2	60	103.7		5000000
6	0	0	0	59.2	99.8		4.15882e+06
7	3	4	7	56.4	96.2		2.18258e+06
8	1	3	4	57.3	101.2		2.68516e+06
4	2	4	6	70	103.4		50000000
10	1	2	3	65.1	103.3		1.61797e+07
11	2	3	5	59.5	94.3		4.45625e+06
12	1	2	3	63.3	97.7		1.06898e+07
13	0	0	0	55	98.3		1.58114e+06
14	0	0	0	43.6	79.6		114543
15	Measurement stopped due to absence of patients
16
17
18
			Laeq =	61.3168
			max =	70	103.7
Institution 09
Intervall No.	Persons present at t=00:02:30			Laeq [dB]	Lcpeak [dB]	Event (Lcpeak)	Log (Laeq)
	Adults	Children	Total
1	2	2	4	62.5	98.1		8.8914e+06
2	2	2	4	63.1	103.5		1.02087e+07
3	2	2	4	58.1	95.2		3.22827e+06
4	2	2	4	59	94.9		3.97164e+06
5	2	2	4	64.2	103.9		1.31513e+07
6	1	1	2	63.9	98.5		1.22735e+07
7	1	1	2	62.5	97.7		8.8914e+06
8	2	2	4	58.4	98.6		3.45915e+06
9	2	4	6	58.3	94.4		3.38041e+06
10	3	4	7	62.6	96.4		9.0985e+06
11	2	3	5	62.4	100.7		8.689e+06
12	3	4	7	60.9	96.1		6.15134e+06
13	3	4	7	61.6	99		7.2272e+06
14	5	3	8	61.8	98		7.56781e+06
15	5	5	10	62	100.5		7.92447e+06
16	2	4	6	56	96.3		1.99054e+06
17	4	6	10	68.9	97.4		3.88124e+07
18	2	6	8	70	95.4		50000000
			Laeq =	61.1061
			max =	70	103.9
Institution 10
Intervall No.	Persons present at t=00:02:30			Laeq [dB]	Lcpeak [dB]	Event (Lcpeak)	Log (Laeq)
	Adults	Children	Total
1	4	4	8	67.3	102.8		2.68516e+07
2	4	4	8	67	116.1	slamming door	2.50594e+07
3	2	1	3	64.8	100		1.50998e+07
4	0	0	0	62.1	103.4		8.10905e+06
5	0	0	0	61.4	99.2		6.90192e+06
6	Measurement stopped due to absence of patients
7
8
9
10
11
12
13
14
15
16
17
18
			Laeq =	65.1599
			max =	67.3	116.1

## Sheet: Examination rooms
Institution 01
Date:	xx	5	2014
	Start	Duration			Date of Birth		Age		Sex	Laeq	Lcpeak1		Lcpeak2		Lcpeak3		Lcpeak4
	[h:min]	[min:sec]		[min]	[month]	[year]	[months]	[years]		[dB]	[dB]	Event	[dB]	Event	[dB]	Event	[dB]	Event
Pat 0101	14:25:00	12	41	12.6833	2	2014	3	0.25	m	65.9	102.1	undefined	96.6	vaccination
Pat 0102	14:43:00	12	23	12.3833	9	2004	116	9.66667	f	57.1	94.7	undefined
Pat 0103	15:07:00	8	15	8.25	2	2013	15	1.25	m	84.1	109.6	vaccination	103	auscultation	108	inspection of mouth	108.6	spontaneous crying
Pat 0104	15:25:00	4	28	4.46667	6	2005	107	8.91667	f	58.4	93.2	undefined
Pat 0105	15:37:00	5	1	5.01667	1	2013	16	1.33333	f	76.1	108	vaccination
Pat 0106	15:50:00	11	7	11.1167	3	2012	26	2.16667	f	74.9	107.5	vaccination	105.8	vaccination
Pat 0107	16:06:00	12	26	12.4333	4	2011	37	3.08333	m	68.1	106.7	playing
			Total:	66.35					Laeq =	76.2649
			Mean:	9.47857					max =	84.1	109.6
Institution 02
Date:	23	6	2014
	Start	Duration			Date of Birth		Age		Sex	Laeq	Lcpeak1		Lcpeak2		Lcpeak3		Lcpeak4
	[h:min]	[min:sec]		[min]	[month]	[year]	[months]	[years]		[dB]	[dB]	Event	[dB]	Event	[dB]	Event	[dB]	Event
Pat 0201	08:50:00	6	54	6.9	5	2012	25	2.08333	m	71.5	107.3	undefined	102.3	measuring height
		6	51	6.85	5	2012	25	2.08333	m	71.9	100.9	vaccination
Pat 0202	09:17:00	9	7	9.11667	8	2012	22	1.83333	m	66.3	100.6	measuring height
Pat 0203	09:50:00	5	34	5.56667	1	2012	29	2.41667	m	63.8	104.1	undefined
Pat 0204	10:08:00	4	32	4.53333	1	2014	5	0.416667	m	69.2	102.1	undefined
		4	26	4.43333	1	2014	5	0.416667	m	80.2	106.5	vaccination	102.1	putting on diaper	105.6	spontaneous crying
Pat 0205	10:30:00	10	41	10.6833	6	2013	12	1	m	72.6	103.1	vaccination	99.4	measuring height	101.5	inspection of ears
Pat 0206	10:48:00	9	32	9.53333	6	2012	24	2	m	72.6	103.1	vaccination	99.4	measuring height	101.5	inspection of ears
					9	2009	57	4.75	f
			Total:	57.6167					Laeq =	72.9084
			Mean:	9.60278					max =	80.2	107.3
Institution 03
Date:	23	6	2014
	Start	Duration			Date of Birth		Age		Sex	Laeq	Lcpeak1		Lcpeak2		Lcpeak3		Lcpeak4
	[h:min]	[min:sec]		[min]	[month]	[year]	[months]	[years]		[dB]	[dB]	Event	[dB]	Event	[dB]	Event	[dB]	Event
Pat 0301	13:52:00	22	40	22.6667	1	2013	17	1.41667	m	76.2	[123,1]	7-year old sibling screaming into a microphone	107.5	throwing down toy	102	vaccination
					x	2009	60	5	f
					x	2007	84	7	m
Pat 0302	14:33:00	20	12	20.2	12	2000	162	13.5	f	59.9	104.6	undefined
Pat 0303	14:55:00	9	40	9.66667	9	1998	189	15.75	m	62.7	100.6	undefined
Pat 0304	15:05:00	8	12	8.2	8	2011	34	2.83333	f	59.3	103.5	vaccination
Pat 0305	15:22:00	20	45	20.75	4	2010	50	4.16667	m	65.4	110.1	striking at table with wooden stick	105.5	throwing down toy
					9	2007	81	6.75	f
			Total:	81.4833					Laeq =	71.1488
			Mean:	16.2967					max =	76.2	110.1
Institution 04
Date:	25	6	2014
	Start	Duration			Date of Birth		Age		Sex	Laeq	Lcpeak1		Lcpeak2		Lcpeak3		Lcpeak4
	[h:min]	[min:sec]		[min]	[month]	[year]	[months]	[years]		[dB]	[dB]	Event	[dB]	Event	[dB]	Event	[dB]	Event
Pat 0401	14:30:00	3	32	3.53333	1	2014	5	0.416667	f	64.7	96.6	undefined
Pat 0402	14:45:00	5	36	5.6	9	2013	9	0.75	f	79.9	108.2	inspection of ears
Pat 0403	14:55:00	6	23	6.38333	7	2013	11	0.916667	f	71.2	104.2	vaccination
Pat 0404	15:12:00	4	6	4.1	4	2013	14	1.16667	m	79.1	106.2	inspection of ears	104	auscultation	105.6	vaccination
Pat 0405	15:35:00	4	26	4.43333	9	2013	9	0.75	f	74.6	105.1	inspection of mouth
Pat 0406	15:45:00	4	0	4	6	2004	120	10	m	61.7	102.1	undefined
Pat 0407	15:51:00	3	20	3.33333	11	2010	43	3.58333	f	63.9	94.3	undefined
Pat 0408	15:58:00	5	31	5.51667	8	2011	34	2.83333	m	60.3	96.3	undefined
Pat 0409	16:15:00	3	37	3.61667	6	2006	96	8	m	90.3	114.1	taking blood
Pat 0410	16:35:00	5	41	5.68333	11	2013	7	0.583333	m	62	108.7	slamming door
Pat 0411	16:50:00	2	44	2.73333	2	2013	16	1.33333	f	76.9	105.6	vaccination
			Total:	48.9333					Laeq =	80.2146
			Mean:	4.44848					max =	90.3	114.1
Institution 05
Date:	27	6	2014
	Start	Duration			Date of Birth		Age		Sex	Laeq	Lcpeak1		Lcpeak2		Lcpeak3		Lcpeak4
	[h:min]	[min:sec]		[min]	[month]	[year]	[months]	[years]		[dB]	[dB]	Event	[dB]	Event	[dB]	Event	[dB]	Event
Pat 0501	08:03:00	13	49	13.8167	7	2008	71	5.91667	m	58.9	103.6	undefined
Pat 0502	08:35:00	7	53	7.88333	10	2013	8	0.666667	m	69.2	112.1	slamming door	102.4	vaccination
Pat 0503	08:54:00	10	19	10.3167	10	2013	8	0.666667	m	59.2	99.4	undefined
Pat 0504	09:22:00	7	14	7.23333	10	2011	32	2.66667	m	62.4	99.7	undefined
Pat 0505	09:33:00	5	59	5.98333	1	2010	53	4.41667	m	74.3	104.3	vaccination
					11	2013	7	0.583333	m
Pat 0506	09:50:00	6	13	6.21667	6	2011	36	3	m	61.4	96.5	undefined
			Total:	55					Laeq =	66.8627
			Mean:	9.16667					max =	74.3	112.1
Institution 06
Date:	1	7	2014
	Start	Duration			Date of Birth		Age		Sex	Laeq	Lcpeak1		Lcpeak2		Lcpeak3		Lcpeak4
	[h:min]	[min:sec]		[min]	[month]	[year]	[months]	[years]		[dB]	[dB]	Event	[dB]	Event	[dB]	Event	[dB]	Event
Pat 0601	09:05:00	3	57	3.95	6	2014	1	0.0833333	m	66.6	97.8	undefined
Pat 0602	09:20:00	4	15	4.25	10	2013	9	0.75	m	70.2	101.6	vaccination
Pat 0603	09:30:00	3	44	3.73333	1	2014	6	0.5	f	73.7	105.4	vaccination	103.3	inspection of mouth
Pat 0604	09:38:00	1	0	1	xx	2008	72	6	f	63.6	90.2	undefined
					xx	2012	24	2	f
Pat 0605	09:40:00	3	29	3.48333	1	2014	6	0.5	m	78.2	106.6	vaccination
Pat 0606	09:50:00	9	10	9.16667	6	2014	1	0.0833333	f	74.7	103.2	cleaning umbilicus
Pat 0607	10:00:00	16	17	16.2833	7	2001	156	13	m	63.3	101.3	undefined
					7	2002	144	12	m
					9	2004	118	9.83333	m
					xx	2011	36	3	m
Pat 0608	10:25:00	8	25	8.41667	5	2014	2	0.166667	m	71.3	102	oral vaccination	100.8	inspection of mouth
			Total:	50.2833					Laeq =	72.0242
			Mean:	6.28542					max =	78.2	106.6
Institution 07
Date:	4	7	2014
	Start	Duration			Date of Birth		Age		Sex	Laeq	Lcpeak1		Lcpeak2		Lcpeak3		Lcpeak4
	[h:min]	[min:sec]		[min]	[month]	[year]	[months]	[years]		[dB]	[dB]	Event	[dB]	Event	[dB]	Event	[dB]	Event
Pat 0701	08:50:00	9	37	9.61667	8	2010	47	3.91667	m	56.9	96	undefined
Pat 0702	09:10:00	10	17	10.2833	2	2014	5	0.416667	m	66.8	97.5	vaccination
Pat 0703	09:30:00	9	11	9.18333	5	2014	2	0.166667	f	56.1	98.9	undefined
Pat 0704	09:49:00	17	6	17.1	2	2014	5	0.416667	m	72	108.1	vaccination
Pat 0705	10:25:00	9	23	9.38333	5	2014	2	0.166667	m	74.1	100.9	hip sonography
			Total:	55.5667					Laeq =	70.1097
			Mean:	11.1133					max =	74.1	108.1
Institution 08
Date:	7	7	2014
	Start	Duration			Date of Birth		Age		Sex	Laeq	Lcpeak1		Lcpeak2		Lcpeak3		Lcpeak4
	[h:min]	[min:sec]		[min]	[month]	[year]	[months]	[years]		[dB]	[dB]	Event	[dB]	Event	[dB]	Event	[dB]	Event
Pat 0801	10:08:00	4	34	4.56667	8	2013	11	0.916667	m	60.5	94.9	undefined
Pat 0802	10:20:00	15	39	15.65	6	2014	1	0.0833333	m	64	99.4	undefined
Pat 0803	10:45:00	17	33	17.55	10	2013	9	0.75	m	75.5	111.3	vaccination	109.8	toy falling down	105.6	vaccination
Pat 0804	11:25:00	9	20	9.33333	10	2012	21	1.75	m	69	107.1	undefined
					10	2013	9	0.75	m
Pat 0805	11:40:00	9	17	9.28333	7	2013	12	1	f	74.6	107.7	vaccination
Pat 0806	12:00:00	8	42	8.7	4	2014	3	0.25	f	75	104	vaccination
			Total:	65.0833					Laeq =	72.9514
			Mean:	10.8472					max =	75.5	111.3
Institution 09
Date:	11	7	2014
	Start	Duration			Date of Birth		Age		Sex	Laeq	Lcpeak1		Lcpeak2		Lcpeak3		Lcpeak4
	[h:min]	[min:sec]		[min]	[month]	[year]	[months]	[years]		[dB]	[dB]	Event	[dB]	Event	[dB]	Event	[dB]	Event
Pat 0901	09:13:00	13	6	13.1	7	2013	12	1	f	67.5	105.1	vaccination
Pat 0902	09:28:00	11	51	11.85	8	2012	23	1.91667	f	72.4	110.5	undefined	105	playing with toy
Pat 0903	09:45:00	14	3	14.05	7	2013	12	1	m	70.6	106.4	undefined
					10	2009	57	4.75	m
Pat 0904	10:08:00	9	34	9.56667	2	2014	5	0.416667	f	76.7	[117,8]	clipboard falling down
Pat 0905	10:28:00	9	26	9.43333	2	2014	5	0.416667	m	75.9	102.1	vaccination
Pat 0906	10:38:00	7	29	7.48333	2	2013	17	1.41667	m	81.1	111.5	vaccination	108.8	inspection of ears
Pat 0907	10:55:00	7	37	7.61667	1	2013	18	1.5	m	67.9	103.2	vaccination
Pat 0908	11:05:00	25	21	25.35	5	2014	2	0.166667	f	65.9	108.1	closing cabinet door
			Total:	98.45					Laeq =	73.8062
			Mean:	12.3062					max =	81.1	111.5
Institution 10
Date :	15	7	2014
	Start	Duration			Date of Birth		Age		Sex	Laeq	Lcpeak1		Lcpeak2		Lcpeak3		Lcpeak4
	[h:min]	[min:sec]		[min]	[month]	[year]	[months]	[years]		[dB]	[dB]	Event	[dB]	Event	[dB]	Event	[dB]	Event
Pat 1001	09:15:00	5	40	5.66667	6	2014	1	0.0833333	f	68.9	98.9	spontaneous crying
Pat 1002	09:25:00	6	6	6.1	10	2013	9	0.75	f	76.2	102.9	weighing
Pat 1003	09:36:00	3	11	3.18333	2	2014	5	0.416667	m	67.4	98	undefined
Pat 1004	09:46:00	4	17	4.28333	7	2013	12	1	f	66.5	98.3	undefined
					xx	2011	36	3	f
Pat 1005	09:52:00	5	48	5.8	6	2014	1	0.0833333	f	61.1	102.6	undefined
Pat 1006	10:00:00	5	40	5.66667	9	2011	34	2.83333	m	66.2	97.5	undefined
Pat 1007	10:15:00	7	41	7.68333	3	2014	4	0.333333	f	69.6	100.2	undefined
Pat 1008	10:33:00	3	57	3.95	6	2014	1	0.0833333	f	68.7	100.7	weighing
Pat 1009	10:42:00	1	31	1.51667	1	2013	18	1.5	m	89.2	112.1	auscultation
			Total:	43.85					Laeq =	75.9529
			Mean:	4.87222					max =	89.2	112.1

## Sheet: Consultations
		Start	Duration			Date of Birth		Age		Sex	Laeq	Lcpeak1		Lcpeak2		Lcpeak3		Lcpeak4		Log (Laeq)
		[h:min]	[min:sec]		[min]	[month]	[year]	[months]	[years]		[dB]	[dB]	Event	[dB]	Event	[dB]	Event	[dB]	Event
1	Pat 0101	14:25:00	12	41	12.6833	2	2014	3	0.25	m	65.9	102.1	undefined	96.6	vaccination					4.93439e+07
2	Pat 0102	14:43:00	12	23	12.3833	9	2004	116	9.66667	f	57.1	94.7	undefined							6.35093e+06
3	Pat 0103	15:07:00	8	15	8.25	2	2013	15	1.25	m	84.1	109.6	vaccination	103	auscultation	108	inspection of mouth	108.6	spontaneous crying	2.12058e+09
4	Pat 0104	15:25:00	4	28	4.46667	6	2005	107	8.91667	f	58.4	93.2	undefined							3.09018e+06
5	Pat 0105	15:37:00	5	1	5.01667	1	2013	16	1.33333	f	76.1	108	vaccination							2.04369e+08
6	Pat 0106	15:50:00	11	7	11.1167	3	2012	26	2.16667	f	74.9	107.5	vaccination	105.8	vaccination					3.43538e+08
7	Pat 0107	16:06:00	12	26	12.4333	4	2011	37	3.08333	m	68.1	106.7	playing							8.02763e+07
8	Pat 0201	08:50:00	6	54	6.9	5	2012	25	2.08333	m	71.5	107.3	undefined	102.3	measuring height					9.74651e+07
			6	51	6.85	5	2012	25	2.08333	m	71.9	100.9	vaccination							1.06094e+08
9	Pat 0202	09:17:00	9	7	9.11667	8	2012	22	1.83333	m	66.3	100.6	measuring height							3.88898e+07
10	Pat 0203	09:50:00	5	34	5.56667	1	2012	29	2.41667	m	63.8	104.1	undefined							1.33535e+07
11	Pat 0204	10:08:00	4	32	4.53333	1	2014	5	0.416667	m	69.2	102.1	undefined							3.77066e+07
			4	26	4.43333	1	2014	5	0.416667	m	80.2	106.5	vaccination	102.1	putting on diaper	105.6	spontaneous crying			4.64227e+08
12	Pat 0205	10:30:00	10	41	10.6833	6	2013	12	1	m	72.6	103.1	vaccination	99.4	measuring height	101.5	inspection of ears			1.94405e+08
13	Pat 0206	10:48:00	9	32	9.53333	6	2012	24	2	m	72.6	103.1	vaccination	99.4	measuring height	101.5	inspection of ears			1.73478e+08
						9	2009	57	4.75	f										0
14	Pat 0301	13:52:00	22	40	22.6667	1	2013	17	1.41667	m	76.2	[123,1]	7-year old sibling screaming into a microphone	107.5	throwing down toy	102	vaccination			9.44904e+08
						x	2009	60	5	f										0
						x	2007	84	7	m										0
15	Pat 0302	14:33:00	20	12	20.2	12	2000	162	13.5	f	59.9	104.6	undefined							1.97402e+07
16	Pat 0303	14:55:00	9	40	9.66667	9	1998	189	15.75	m	62.7	100.6	undefined							1.80002e+07
17	Pat 0304	15:05:00	8	12	8.2	8	2011	34	2.83333	f	59.3	103.5	vaccination							6.97933e+06
18	Pat 0305	15:22:00	20	45	20.75	4	2010	50	4.16667	m	65.4	110.1	striking at table with wooden stick	105.5	toy falling down					7.19479e+07
						9	2007	81	6.75	f										0
19	Pat 0401	14:30:00	3	32	3.53333	1	2014	5	0.416667	f	64.7	96.6	undefined							1.04276e+07
20	Pat 0402	14:45:00	5	36	5.6	9	2013	9	0.75	f	79.9	108.2	inspection of ears							5.47253e+08
21	Pat 0403	14:55:00	6	23	6.38333	7	2013	11	0.916667	f	71.2	104.2	vaccination							8.41487e+07
22	Pat 0404	15:12:00	4	6	4.1	4	2013	14	1.16667	m	79.1	106.2	inspection of ears	104	auscultation	105.6	vaccination			3.33261e+08
23	Pat 0405	15:35:00	4	26	4.43333	9	2013	9	0.75	f	74.6	105.1	inspection of mouth							1.27859e+08
24	Pat 0406	15:45:00	4	0	4	6	2004	120	10	m	61.7	102.1	undefined							5.91643e+06
25	Pat 0407	15:51:00	3	20	3.33333	11	2010	43	3.58333	f	63.9	94.3	undefined							8.18236e+06
26	Pat 0408	15:58:00	5	31	5.51667	8	2011	34	2.83333	m	60.3	96.3	undefined							5.91121e+06
27	Pat 0409	16:15:00	3	37	3.61667	6	2006	96	8	m	90.3	114.1	taking blood							3.87533e+09
28	Pat 0410	16:35:00	5	41	5.68333	11	2013	7	0.583333	m	62	108.7	slamming door							9.00748e+06
29	Pat 0411	16:50:00	2	44	2.73333	2	2013	16	1.33333	f	76.9	105.6	vaccination							1.33873e+08
30	Pat 0501	08:03:00	13	49	13.8167	7	2008	71	5.91667	m	58.9	103.6	undefined							1.07251e+07
31	Pat 0502	08:35:00	7	53	7.88333	10	2013	8	0.666667	m	69.2	112.1	slamming door	102.4	vaccination					6.55707e+07
32	Pat 0503	08:54:00	10	19	10.3167	10	2013	8	0.666667	m	59.2	99.4	undefined							8.58103e+06
33	Pat 0504	09:22:00	7	14	7.23333	10	2011	32	2.66667	m	62.4	99.7	undefined							1.25701e+07
34	Pat 0505	09:33:00	5	59	5.98333	1	2010	53	4.41667	m	74.3	104.3	vaccination							1.61043e+08
						11	2013	7	0.583333	m										0
35	Pat 0506	09:50:00	6	13	6.21667	6	2011	36	3	m	61.4	96.5	undefined							8.58139e+06
36	Pat 0601	09:05:00	3	57	3.95	6	2014	1	0.0833333	m	66.6	97.8	undefined							1.8055e+07
37	Pat 0602	09:20:00	4	15	4.25	10	2013	9	0.75	m	70.2	101.6	vaccination							4.4503e+07
38	Pat 0603	09:30:00	3	44	3.73333	1	2014	6	0.5	f	73.7	105.4	vaccination	103.3	inspection of mouth					8.75179e+07
39	Pat 0604	09:38:00	1	0	1	xx	2008	72	6	f	63.6	90.2	undefined							2.29087e+06
						xx	2012	24	2	f										0
40	Pat 0605	09:40:00	3	29	3.48333	1	2014	6	0.5	m	78.2	106.6	vaccination							2.30142e+08
41	Pat 0606	09:50:00	9	10	9.16667	6	2014	1	0.0833333	f	74.7	103.2	cleaning umbilicus							2.70528e+08
42	Pat 0607	10:00:00	16	17	16.2833	7	2001	156	13	m	63.3	101.3	undefined							3.48131e+07
						7	2002	144	12	m										0
						9	2004	118	9.83333	m										0
						xx	2011	36	3	m										0
43	Pat 0608	10:25:00	8	25	8.41667	5	2014	2	0.166667	m	71.3	102	oral vaccination	100.8	inspection of mouth					1.13538e+08
44	Pat 0701	08:50:00	9	37	9.61667	8	2010	47	3.91667	m	56.9	96	undefined							4.71004e+06
45	Pat 0702	09:10:00	10	17	10.2833	2	2014	5	0.416667	m	66.8	97.5	vaccination							4.92191e+07
46	Pat 0703	09:30:00	9	11	9.18333	5	2014	2	0.166667	f	56.1	98.9	undefined							3.74111e+06
47	Pat 0704	09:49:00	17	6	17.1	2	2014	5	0.416667	m	72	108.1	vaccination							2.71017e+08
48	Pat 0705	10:25:00	9	23	9.38333	5	2014	2	0.166667	m	74.1	100.9	hip sonography							2.41189e+08
49	Pat 0801	10:08:00	4	34	4.56667	8	2013	11	0.916667	m	60.5	94.9	undefined							5.12388e+06
50	Pat 0802	10:20:00	15	39	15.65	6	2014	1	0.0833333	m	64	99.4	undefined							3.9311e+07
51	Pat 0803	10:45:00	17	33	17.55	10	2013	9	0.75	m	75.5	111.3	vaccination	109.8	toy falling down	105.6	vaccination			6.22697e+08
52	Pat 0804	11:25:00	9	20	9.33333	10	2012	21	1.75	m	69	107.1	undefined							7.41373e+07
						10	2013	9	0.75	m										0
53	Pat 0805	11:40:00	9	17	9.28333	7	2013	12	1	f	74.6	107.7	vaccination							2.67734e+08
54	Pat 0806	12:00:00	8	42	8.7	4	2014	3	0.25	f	75	104	vaccination							2.75118e+08
55	Pat 0901	09:13:00	13	6	13.1	7	2013	12	1	f	67.5	105.1	vaccination							7.36667e+07
56	Pat 0902	09:28:00	11	51	11.85	8	2012	23	1.91667	f	72.4	110.5	undefined	105	playing with toy					2.05929e+08
57	Pat 0903	09:45:00	14	3	14.05	7	2013	12	1	m	70.6	106.4	undefined							1.61316e+08
						10	2009	57	4.75	m										0
58	Pat 0904	10:08:00	9	34	9.56667	2	2014	5	0.416667	f	76.7	[117,8]	clipboard falling down							4.47467e+08
59	Pat 0905	10:28:00	9	26	9.43333	2	2014	5	0.416667	m	75.9	102.1	vaccination							3.66999e+08
60	Pat 0906	10:38:00	7	29	7.48333	2	2013	17	1.41667	m	81.1	111.5	vaccination	108.8	inspection of ears					9.6404e+08
61	Pat 0907	10:55:00	7	37	7.61667	1	2013	18	1.5	m	67.9	103.2	vaccination							4.6964e+07
62	Pat 0908	11:05:00	25	21	25.35	5	2014	2	0.166667	f	65.9	108.1	closing cabinet door							9.86229e+07
63	Pat 1001	09:15:00	5	40	5.66667	6	2014	1	0.0833333	f	68.9	98.9	spontaneous crying							4.39873e+07
64	Pat 1002	09:25:00	6	6	6.1	10	2013	9	0.75	f	76.2	102.9	weighing							2.5429e+08
65	Pat 1003	09:36:00	3	11	3.18333	2	2014	5	0.416667	m	67.4	98	undefined							1.74937e+07
66	Pat 1004	09:46:00	4	17	4.28333	7	2013	12	1	f	66.5	98.3	undefined							1.91329e+07
						xx	2011	36	3	f										0
67	Pat 1005	09:52:00	5	48	5.8	6	2014	1	0.0833333	f	61.1	102.6	undefined							7.47185e+06
68	Pat 1006	10:00:00	5	40	5.66667	9	2011	34	2.83333	m	66.2	97.5	undefined							2.36226e+07
69	Pat 1007	10:15:00	7	41	7.68333	3	2014	4	0.333333	f	69.6	100.2	undefined							7.00728e+07
70	Pat 1008	10:33:00	3	57	3.95	6	2014	1	0.0833333	f	68.7	100.7	weighing							2.92818e+07
71	Pat 1009	10:42:00	1	31	1.51667	1	2013	18	1.5	m	89.2	112.1	auscultation							1.26151e+09
				Total:	619.067					Total:	74.4253	114.1
											Laeq	Lcpeak
